# Supplementary material for: Nutritional and Polyphenolic Composition of Agrimonia procera Wallr. from Experimental Cultivation with Different Levels of Nitrogen Fertilization
Source: Molecules. 2022 Nov 5;27(21):7597. doi: 10.3390/molecules27217597 (PMC9654828; doi:10.3390/molecules27217597)
Supplement: Supplementary file 1 [file molecules-27-07597-s001.zip]

Archive with 2 entries (2 files):
- Supporting Information S1.pdf
- Supporting Information S2.pdf
